# Supplementary material for: PhyloSuite v2: The development of an all‐in‐one, efficient and visualization‐oriented suite for molecular dating analysis and other advanced features
Source: Imeta. 2025 Nov 25;4(6):e70095. doi: 10.1002/imt2.70095 (PMC12747537; doi:10.1002/imt2.70095)
Supplement: Supplementary file 2 — Table S1: Troubleshooting: Some of the most common problems likely to be encountered by MDGUI users. [file IMT2-4-e70095-s001.xlsx]

## Sheet: S1
TABLE S1. Troubleshooting: Some of the most common problems likely to be encountered by MDGUI users
Tool: Step	Problem	Possible reason	Solutions
MDGUI-MCMCtree: Saving tree with calibration	Error message: “Root node has no calibration information”	No fossil calibration at the root node	Add calibration to the root node and save
MDGUI-MCMCtree: Clicking the start button	Error message: “Different species, re-import files”	The species in the alignment file and the tree file do not match	Check and re-import matching files
MDGUI-r8s: During the run	Error message: “Cannot continue since the tree is just a root, please check branch length parameters”	The input tree file has no branch length information	Import a tree with branch lengths and correctly add calibration information
TimeTreeAnno: Importing tree file	Geological events and background do not match the tree	Wrong time unit	Re-import the timetree file and select the correct time unit
